# Supplementary material for: Effects of preferred music on physiological responses, perceived exertion, and anaerobic threshold determination in an incremental running test on both sexes
Source: PLoS One. 2020 Aug 12;15(8):e0237310. doi: 10.1371/journal.pone.0237310 (PMC7423319; doi:10.1371/journal.pone.0237310)
Supplement: S4 File — (XLSX) [file pone.0237310.s004.xlsx]

## Sheet: Database 
	iAT NM	iAT M	iAT NM	iAT M	[Lac]iAT NM	[Lac]iAT M	[Lac]iAT NM	[Lac]iAT M	HR iAT NM	HR iAT M	HR iAT NM	HR iAT NM	Total time NM	Total time M	TBiAT NM	TBiAT M	TAiAT NM	TAiAT M	RPEBorg iAT NM	RPEBorg iAT M	ETL iAT NM	ETL iAT M
	(km.h-1)	(km.h-1)	(% ipeak)	(% ipeak)	(mM)	(mM)	(%[Lac]peak)	(%[Lac]peak)	(bpm)	(bpm)	(%HRmax)	(%HRmax)	(s)	(s)	(% TT)	(% TT)	(% TT)	(% TT)	(score)	(score)	(score)	(score)
MALE RESULTS	12.5274	12.6485	73.7	74.4	2.68618	3.2276	43.0478	40.1442	157.047	152.711	78.5237	76.3554	1918	1980	61.2583	60.441	38.7417	39.559	12.8241	12.6687	6.58053	6.63519
	11.5577	11.6653	77.1	72.9	4.09688	3.95116	54.8445	48.5997	152.517	158.84	77.4199	80.6296	1547	1673	64.666	60.9537	35.334	39.0463	12.54	11.6525	14.7157	13.1034
	11.5939	11.5812	72.5	72.4	4.52625	3.37516	51.3181	50.2256	147.119	153.348	73.9294	77.0593	1783	1735	56.4725	57.9025	43.5275	42.0975	11.5985	10.6895	10.4326	9.37722
	13.2929	12.8515	78.2	71.4	2.48383	2.8782	49.8761	44.0091	147.843	134.813	75.0472	68.433	1919	2138	68.4061	57.6832	31.5939	42.3168	12.1269	12.0187	14.7889	12.088
	11.2623	11.1805	75.1	79.9	4.89322	4.91151	55.2906	59.5335	133.405	140.639	67.7185	71.3903	1484	1394	63.8283	66.8937	36.1717	33.1063	13.3322	13.0405	14.208	13.9109
	12.2838	13.547	68.2	75.3	2.73665	3.04371	40.9065	40.7458	153.242	168.099	77.3949	84.8985	2041	2082	55.4183	65.248	44.5817	34.752	12.5794	12.2146	12.5119	10.0298
	10.6186	10.646	75.8	76	5.08806	3.95111	45.2272	42.0778	169.831	161.493	85.7733	81.562	1440	1440	57.7329	58.0754	42.2671	41.9246	13.8015	12.4447	14.4279	12.1808
	10.7081	10.6798	71.4	71.2	4.10414	4.5535	46.0622	44.9063	158.874	158.868	80.2394	80.2366	1529	1584	55.4262	53.18	44.5738	46.82	12.8866	12.7056	12.3213	13.0549
	10.6797	10.5838	76.3	70.6	2.5588	2.61259	52.9773	45.8349	159.715	149.823	81.0738	76.0525	1437	1573	58.618	52.4524	41.382	47.5476	13.4168	13.1254	9.24384	7.53553
	10.562	10.3327	75.4	68.9	3.15279	3.56425	45.8922	38.4493	147.938	142.374	77.0511	74.1529	1340	1498	61.2799	52.0618	38.7201	47.9382	12.368	9.30992	12.9465	11.2771
	11.5086
	iAT NM	iAT M	iAT NM	iAT M	[Lac]iAT NM	[Lac]iAT M	[Lac]iAT NM	[Lac]iAT M	HR iAT NM	HR iAT M	HR iAT NM	HR iAT NM	Total time NM	Total time M	TBiAT NM	TBiAT M	TAiAT NM	TAiAT M	RPEBorg iAT NM	RPEBorg iAT M	ETL iAT NM	ETL iAT M
	(km.h-1)	(km.h-1)	(% ipeak)	(% ipeak)	(mM)	(mM)	(%[Lac]peak)	(%[Lac]peak)	(bpm)	(bpm)	(%HRmax)	(%HRmax)	(s)	(s)	(% TT)	(% TT)	(% TT)	(% TT)	(score)	(score)	(score)	(score)
FEMALE RESULTS	9.59592	10.3978	73.8148	74.2697	2.81154	3.86863	46.6259	44.467	149.177	149.442	75.7244	75.8588	1159	1324	55.8469	59.7883	44.1531	40.2117	14.2784	15.2034	13.0923	14.2082
	9.58313	10.4484	79.8594	80.3722	3.57657	5.57465	52.5193	53.7057	168.089	171.572	84.4667	86.2173	1064	1197	60.6169	66.8931	39.3831	33.1069	11.6449	14.3587	10.2783	12.196
	9.22455	9.46483	76.8713	78.8736	4.32779	5.94795	62.7215	59.6585	153.525	154.717	76.7623	77.3583	1026	1014	56.5711	61.5059	43.4289	38.4941	13.575	12.4548	14.7496	13.7901
	10.3954	9.59756	74.253	79.9797	2.35489	2.22109	51.9842	63.8246	162.275	167.428	80.334	82.8853	1322	1080	59.8468	59.9593	40.1532	40.0407	10.4245	11.534	6.64716	6.92311
	9.1	9.1	91	82.7273	4.803	5.64277	78.4804	61.8725	165.817	168.48	82.9083	84.24	523	598	72.2753	63.2107	27.7247	36.7893	16.6333	15.2	15.8667	15.75
	9.64622	9.82578	74.2017	70.1841	2.6086	3.31324	35.0618	29.4249	143.454	144.836	71.7272	72.4178	1229	1368	53.4027	50.3392	46.5973	49.6608	15.5034	14.0322	12.688	12.4221
	9.69016	9.58444	74.5397	73.7265	4.08102	5.55768	37.6131	51.9895	172.201	166.997	86.1007	83.4983	1024	1229	47.288	52.498	52.712	47.502	13.1811	13.1707	12.7137	11.1986
	11.2857	10.516	80.6119	70.1065	4.50115	4.7501	57.1938	37.5799	163.68	162.303	81.8399	81.1514	1360	1482	69.9574	54.85	30.0426	45.15	12.8026	11.7005	11.1037	11.0213
	10.6559	10.0174	81.9682	77.0566	7.35094	6.7552	67.7506	55.0546	179.343	180.384	89.2252	89.7431	1190	1210	70.4249	59.7624	29.5751	40.2376	10.8456	12.1639	8.87825	9.43353
	9	8.4	81.8182	84	9.95244	7.22559	63.3792	72.0254	183.2	183.74	91.6	91.87	831	644	64.9819	67.0807	35.0181	32.9193	13.2	13.8	13.2	10.36
